# Supplementary material for: SARS-CoV-2 infection in cystic fibrosis: A multicentre prospective study with a control group, Italy, February-July 2020
Source: PLoS One. 2021 May 13;16(5):e0251527. doi: 10.1371/journal.pone.0251527 (PMC8118547; doi:10.1371/journal.pone.0251527)
Supplement: S1 Data — (XLSX) [file pone.0251527.s001.xlsx]

## Sheet: data
id	group	agec	contact2	cftr_genotype	sex	weight	height	pancinsuf	psae	fev1.preinf	fev1.postinf	oxygen	diab	livdis	transpl	transpl_organ	antibiotics	azythromicin	steroids	cftrmod	fever	artipain	headache	asthenia	cough	dyspnea	diarrhea	increased.sputum	vomit	hemoptysis	anosmia_disgeusia	hospitalization	icu	hydchlor_inf	azythromicin_inf	other_antibiotics_inf	antivir_inf	antivirdrug_inf	niv_inf	sympdur	outcome
1	1	[0,5]	0	2	M	4	52	1	0			0	0	0	0		0	0	0	0	0	0	0	0	0	0	0	0	0	0	0	0	0	0	0	0	0	no	0		recovered
2	1	(15,20]	0	2	F	49	161	1	2	93	96	0	0	0	0		1	1	0	0	0	0	0	0	1	1	0	0	0	0	0	0	0	0	0	1	0	no	0	16	recovered
3	1	(10,15]	0	1	F	48	151	1	1	98	89	0	1	1	0		1	1	0	1	0	0	0	0	1	1	0	0	0	0	0	1	0	1	0	1	0	no	0	23	recovered
4	1	(20,25]	0	3	M	111	171	0	0	99	100	0	0	0	0		1	1	0	0	0	0	0	0	0	0	0	0	0	0	0	0	0	0	0	0	0	no	0		recovered
5	1	[0,5]	0	3	F	13.2	90.5	0	1			0	0	0	0		0	0	0	0	1	0	0	0	1	0	0	0	0	0	0	0	0	0	0	0	0	no	0	14	recovered
6	1	(10,15]	0	3	F	42.6	158	0	1	42	45	1	0	0	0		1	0	1	0	1	0	0	0	1	1	0	1	0	0	0	1	0	0	0	1	0	no	0	54	recovered
7	1	(40,45]	0	2	M	61	165	0	2	63	53	0	0	0	0		1	0	1	0	1	0	0	1	1	0	0	0	0	0	0	0	0	0	0	1	0	no	0	41	recovered
8	1	(55,60]	0	2	M	78	178	0	0	90	100	0	0	0	0		0	0	1	0	1	0	1	1	1	0	0	0	0	0	0	0	0	1	1	0	0	no	0	17	recovered
9	1	(30,35]	0	3	M	71.8	188	1	0	75	79	0	0	0	0		1	1	1	0	1	0	0	1	1	1	0	0	0	0	0	1	0	1	0	1	1	kaletra	0	9	recovered
10	1	(45,50]	0	2	M	78	180	1	2	90	93	0	1	1	1	lung	0	1	0	0	1	0	0	1	1	1	0	0	0	0	0	1	0	1	0	1	0	no	1	13	recovered
11	1	(10,15]	0	1	M	50.2	157.8	1	1	94	105.5	0	0	0	0		1	0	0	1	1	0	0	1	0	0	1	0	1	0	0	1	0	1	0	1	1	kaletra	0	2	recovered
12	1	(25,30]	0	2	M	53.1	165	1	2	51.6	73	0	0	0	0		1	0	1	0	1	0	0	0	1	0	0	0	0	0	0	0	0	0	0	1	0	no	0	4	recovered
13	1	(5,10]	0	3	F	16	112	1	1	100.3	90.7	0	0	0	0		1	1	1	0	0	0	1	0	0	0	1	0	0	0	0	1	0	1	1	1	1	kaletra	0	2	recovered
14	1	(45,50]	0	1	M	79	178	1	2	93	93	0	1	1	1	lung	0	1	1	0	1	1	1	1	0	1	0	0	0	0	0	1	0	0	0	1	0	no	1	21	recovered
15	1	(40,45]	0	2	F	39	152	1	2	28	34	1	0	0	0		1	1	1	0	1	0	0	1	1	1	0	0	0	1	0	1	0	1	1	1	1	rezolsta	0	13	recovered
16	1	(15,20]	0	2	F	64.8	156.2	1	0	97	95	0	0	0	0		0	0	1	0	0	0	0	0	0	0	0	0	0	0	0	0	0	0	0	0	0	no	0		recovered
17	2	[0,5]	0	1	M	10.9	90	1	1			0	0	0	0		0	0	1	0	1	0	0	1	0	0	0	0	0	0	0	1	0	0	0	1	0	no	0	1	recovered
18	2	(15,20]	0	3	F	44.5	148	0	2	86	80	0	0	0	0		0	0	1	0	1	1	1	1	0	0	0	0	0	0	0	1	0	0	0	1	0	no	0	2	recovered
19	2	(20,25]	0	3	M	55	170	1	1	73	81	0	1	0	1	lung	0	1	1	0	1	0	0	1	1	0	0	0	0	0	1	0	0	0	0	0	0	no	0	4	recovered
20	2	(40,45]	0	3	F	55	163	1	0	75	56	0	1	0	0		0	0	0	1	1	0	0	1	1	0	0	0	0	0	0	0	0	0	0	1	0	no	0	6	recovered
21	2	(20,25]	0	2	M	61	177	0	0	111	104	0	0	0	0		0	0	1	0	1	0	0	0	1	0	0	0	0	0	0	0	0	0	0	1	0	no	0	54	recovered
22	2	(30,35]	0	2	M	70	173	0	2	72		0	0	0	0		1	0	0	0	1	0	0	1	1	1	0	0	0	0	0	0	0	0	0	1	0	no	0	15	recovered
23	2	(15,20]	0	2	M	64.2	160	1	2	86	93	0	0	0	0		1	0	0	0	1	0	0	1	1	0	0	0	0	0	0	0	0	0	0	0	0	no	0	6	recovered
24	2	(15,20]	0	3	F	50.2	162	1	0	80		0	0	0	0		0	0	1	0	1	0	0	0	0	0	0	0	0	0	0	0	0	0	0	1	0	no	0	5	recovered
25	2	(15,20]	0	3	F	51	161	1	2	77	56	0	0	0	0		1	1	1	0	0	0	0	0	1	1	0	0	0	0	0	1	0	0	0	1	0	no	0	9	recovered
26	2	(45,50]	0	2	F	51	150	1	2	28	42	1	1	0	0		1	1	1	1	0	1	0	0	0	0	0	0	0	0	0	1	0	0	0	1	0	no	0	7	recovered
27	2	(25,30]	0	2	F	51	152	1	0	85	85	0	0	0	0		1	1	1	0	1	0	0	0	1	1	0	0	0	0	0	1	0	0	0	1	0	no	0	9	recovered
28	2	(50,55]	0	2	M	70	184	1	2	45	49	0	1	1	0		1	1	1	0	1	1	0	1	1	1	0	0	0	0	0	1	0	0	0	1	0	no	0	14	recovered
29	2	(15,20]	0	3	M	52.6	166	1	1	78		0	0	0	0		1	1	1	0	1	0	0	0	1	1	0	0	0	0	0	1	0	0	0	1	0	no	0	28	recovered
30	2	(30,35]	0	2	F	50.8	149	1	2	102	93	0	1	0	0		1	1	0	0	1	1	0	0	0	0	0	0	0	0	0	1	0	0	0	1	0	no	0	26	recovered

## Sheet: varlist
variable name	label	values
id	patient identification number
group	group	1: case; 2: control
agec	5-year age category
contact	contact with a positive/suspected case	1: yes; 0=no
cftr_genotype	CFTR genotype	1: F508del homozygous; F508del heterozygous; 3: other mutations
sex	Sex	1: male; 2: feamle
weight	Weight (kg)
height	Height (cm)
pancinsuf	Pancreatic insufficiency	1: yes; 0=no
psae	P. aeruginosa infection	0: free; 1: intermittent; 2: chronic infection
fev1.preinf	FEV1 pre-infection	blank: Not available
fev1.postinf	FEV1 ost-infection	blank: Not available
oxygen	Oxygen therapy (pre-infection)	1: yes; 0=no
diab	Diabetes	1: yes; 0=no
livdis	Liver disease	1: yes; 0=no
transpl	Transplantation	1: yes; 0=no
transpl_organ	Transplantated organ
antibiotics	Antibiotic treatment (pre-infection)	1: yes; 0=no
azythromicin	Azithromycin treatment (pre-infection)	1: yes; 0=no
steroids	Oral steroids (pre-infection)	1: yes; 0=no
cftrmod	Tretment with CFTR modulators	1: yes; 0=no
fever	Fever	1: yes; 0=no
jointpain	Joint pain	1: yes; 0=no
headache	Headache	1: yes; 0=no
asthenia	Asthenia	1: yes; 0=no
cough	Cough	1: yes; 0=no
dyspnea	Dyspnea	1: yes; 0=no
diarrhea	Diarrhea	1: yes; 0=no
increased.sputum	Increased sputum	1: yes; 0=no
vomit	Vomit	1: yes; 0=no
hemoptysis	Hemoptysis	1: yes; 0=no
anosmia_disgeusia	Anosmia/Disgeusia	1: yes; 0=no
hospitalization	Hospitalization	1: yes; 0=no
icu	Intensive Care Unit	1: yes; 0=no
hydchlor_inf	Hydroxy-chloroquine treatment	1: yes; 0=no
azythromicin_inf	Azithromycin treatment	1: yes; 0=no
other_antibiotics_inf	Treatment with other antibiotics	1: yes; 0=no
antivir_inf	Treatment with other antiviral drugs	1: yes; 0=no
antivirdrug_inf	Type of antiviral drug
niv_inf	Non-invasive ventilation	1: yes; 0=no
outcome	Outcome
